# Supplementary material for: Activity of the mouse Notch ligand DLL1 is sensitive to C-terminal tagging in vivo
Source: BMC Res Notes. 2021 Sep 28;14:383. doi: 10.1186/s13104-021-05785-4 (PMC8477538; doi:10.1186/s13104-021-05785-4)
Supplement: Supplementary file 4 — Additional file 4: Table S1. Quantification of DLL1AcGFPHA cell surface presentation. The determined values of inputs (full length and cleaved product) were multiplied with the factor 50 and the Avidin pull downs (full length and cleaved product) with the factor 2,2 to calculate the total amount of detected DLL1 in the lysate and IP in each sample. Each sample was analysed twice (#x.1 and #x.2). [file 13104_2021_5785_MOESM4_ESM.xlsx]

## Sheet: Blatt 1 + Spaltprodui
Quantification of DLL1AcGFPHA cell surface presentation
	DLL1AcGFPHA #1/1	DLL1AcGFPHA #2/1	DLL1AcGFPHA #3/1	DLL1AcGFPHA # 4/1	DLL1AcGFPHA #1/2	DLL1AcGFPHA #2/2	DLL1AcGFPHA #3/2	DLL1AcGFPHA #4/2	DLL1AcGFPHA #5/1	DLL1AcGFPHA #6/1	DLL1AcGFPHA #7/1	DLL1AcGFPHA #8/1	DLL1AcGFPHA #5/2	DLL1AcGFPHA #6/2	DLL1AcGFPHA #7/2	DLL1AcGFPHA #8/2
Input full length	1524.08	2021.62	2273.03	1788.79	2729.4	2723.52	2867.22	3376.22	3172.52	3142.05	2400.98	3172.52	1518.31	2662.52	2294.86	2545.81
Input full length x 50	76204.2	101081	113652	89439.5	136470	136176	143361	168811	158626	157103	120049	158626	75915.2	133126	114743	127291
Input cleaved product	645.435	871.749	714.506	516.092	210.435	1227.23	872.991	505.163	1130.16	604.92	361.506	540.084	268.021	688.849	197.849	252.435
Input cleaved product x 50	32271.7	43587.5	35725.3	25804.6	10521.8	61361.7	43649.6	25258.2	56508.2	30246	18075.3	27004.2	13401.1	34442.5	9892.45	12621.8
Avidin pull down full length	5582.81	8971.71	6625.71	4883.93	8882.54	9401.54	6915.3	5683	6598	9322.49	9183.78	10568.9	6660.42	9940.37	8292.54	9849.08
Avidin pull down full length x 2,22	12393.8	19917.2	14709.1	10842.3	19719.2	20871.4	15352	12616.3	14647.6	20695.9	20388	23462.9	14786.1	22067.6	18409.4	21864.9
Avidin pull down cleaved product	2061.74	3025.76	2689.28	2611.28	5606.85	7692.58	1974.55	1309.38	3505.59	2753.52	3385.59	4272.85	3305.69	5984.29	3790.66	6556.99
Avidin pull down cleaved product x 2,22	4577.06	6717.19	5970.19	5797.03	12447.2	17077.5	4383.5	2906.81	7782.41	6112.81	7516.01	9485.73	7338.63	13285.1	8415.27	14556.5
Sum of input	108476	144668	149377	115244	146992	197538	187011	194069	215134	187349	138124	185630	89316.3	167568	124635	139912
Sum of IP	16970.9	26634.4	20679.3	16639.4	32166.5	37948.9	19735.5	15523.1	22430	26808.7	27904	32948.6	22124.8	35352.7	26824.7	36421.5
Surface presentation IP/input	0.156449	0.184106	0.138437	0.144384	0.218832	0.19211	0.105531	0.0799873	0.10426	0.143095	0.202021	0.177496	0.247712	0.210975	0.215225	0.260316
Surface presentation in % of input	15.6449	18.4106	13.8437	14.4384	21.8832	19.211	10.5531	7.99873	10.426	14.3095	20.2021	17.7496	24.7712	21.0975	21.5225	26.0316
MW of one sample loaded twice on the protein gel	18.764	18.8108	12.1984	11.2185					17.5986	17.7035	20.8623	21.8906
Stabwn of one sample loaded twice on the protein gel	3.11916	0.400176	1.64529	0.0321982					7.1726	3.39398	0.660224	4.14103
MW of the 8 samples	17.3809
Stabwn of the 8 samples	3.56019
																	Means
ratio cleaved/full length input	0.423491	0.431213	0.31434	0.288515	0.0770994	0.450606	0.304472	0.149624	0.356235	0.192524	0.150566	0.170238	0.176526	0.258721	0.0862139	0.099157	0.233737
ratio cleaved/full length pull down	0.369301	0.337256	0.405885	0.534667	0.631222	0.818226	0.285533	0.230402	0.531311	0.295363	0.368649	0.404287	0.496319	0.602019	0.457117	0.665747	0.470933
