# Supplementary material for: Activity of the mouse Notch ligand DLL1 is sensitive to C-terminal tagging in vivo
Source: BMC Res Notes. 2021 Sep 28;14:383. doi: 10.1186/s13104-021-05785-4 (PMC8477538; doi:10.1186/s13104-021-05785-4)
Supplement: Supplementary file 5 — Additional file 5: Table S2. Quantification of DLL1SF cell surface presentation. The determined values of inputs (full length and cleaved product) were multiplied with the factor 50 and the Avidin pull downs (full length and cleaved product) with the factor 2,2 to calculate the total amount of detected DLL1 in the lysate and IP in each sample. Each sample was analysed twice (#x.1 and #x.2). [file 13104_2021_5785_MOESM5_ESM.xlsx]

## Sheet: Blatt 1 + Spaltprodukt - Quanti
Quantification of DLL1SF cell surface presentation
	DLL1StrepFlag #1/1	DLL1StrepFlag #2/1	DLL1StrepFlag #3/1	DLL1StrepFlag # 4/1	DLL1StrepFlag #1/2	DLL1StrepFlag #2/2	DLL1StrepFlag #3/2	DLL1StrepFlag #4/2	DLL1StrepFlag #5/1	DLL1StrepFlag #6/1	DLL1StrepFlag #7/1	DLL1StrepFlag #8/1	DLL1StrepFlag #5/2	DLL1StrepFlag #6/2	DLL1StrepFlag #7/2	DLL1StrepFlag #8/2
Input full length	2631.3	2882.47	2653.18	2275.98	1246.6	2631.88	3006.18	3085.42	2542.1	2355.1	2206.1	2040.33	2180.03	2254.86	2180.15	2109.03
Input full length x 50	131565	144123	132659	113799	62329.9	131594	150309	154271	127105	117755	110305	102016	109002	112743	109008	105452
Input cleaved product	311.435	127.192	73.364	86.95	203.435	68.364	53.95	213.192	319.364	30.121	39.536	130.364	100.95	86.364	47.536	132.536
Input cleaved product x 50	15571.8	6359.6	3668.2	4347.5	10171.8	3418.2	2697.5	10659.6	15968.2	1506.05	1976.8	6518.2	5047.5	4318.2	2376.8	6626.8
Avidin pull down full length	9371.8	7213.73	6700.61	5156.88	9565.8	8083.68	8690.49	8142.54	9741.8	7007.44	6399.32	6801.73	9731.34	8136.17	7632.56	6977.2
Avidin pull down full length x 2,22	20805.4	16014.5	14875.4	11448.3	21236.1	17945.8	19292.9	18076.4	21626.8	15556.5	14206.5	15099.8	21603.6	18062.3	16944.3	15489.4
Avidin pull down cleaved product	2577.12	1578.98	1775.57	1611.74	2005.71	1543.86	1607.57	1648.28	2137.47	1379.45	1385.74	1571.86	2608.78	1953.47	1872.47	1693.98
Avidin pull down cleaved product x 2,22	5721.22	3505.34	3941.76	3578.06	4452.68	3427.37	3568.8	3659.17	4745.18	3062.37	3076.34	3489.53	5791.5	4336.7	4156.88	3760.64
Sum of input	147137	150483	136327	118147	72501.6	135012	153006	164930	143073	119261	112282	108534	114049	117061	111384	112078
Sum of IP	26526.6	19519.8	18817.1	15026.3	25688.8	21373.1	22861.7	21735.6	26372	18618.9	17282.8	18589.4	27395.1	22399	21101.2	19250
Surface presentation IP/input	0.180286	0.129714	0.138029	0.127184	0.35432	0.158305	0.149417	0.131786	0.184325	0.156118	0.153923	0.171276	0.240204	0.191344	0.189444	0.171755
Surface presentation in % of input	18.0286	12.9714	13.8029	12.7184	35.432	15.8305	14.9417	13.1786	18.4325	15.6118	15.3923	17.1276	24.0204	19.1344	18.9444	17.1755
MW of one sample loaded twice on the protein gel	26.7303	14.401	14.3723	12.9485					21.2264	17.3731	17.1684	17.1516
Stabwn of one sample loaded twice on the protein gel	8.7017	1.42953	0.569369	0.00230133					2.79396	1.76128	1.77605	0.0239337
MW of the 8 samples	17.6714
Stabwn of the 8 samples	4.17132
																	Means
ratio cleaved/full length input	0.118358	0.0441261	0.0276514	0.0382033	0.163192	0.0259753	0.0179464	0.0690966	0.12563	0.0127897	0.0179212	0.0638937	0.0463066	0.0383013	0.021804	0.0628421	0.051712
ratio cleaved/full length pull down	0.274987	0.218886	0.264986	0.312542	0.209675	0.190985	0.18498	0.202428	0.219412	0.196855	0.216545	0.231097	0.268081	0.240097	0.245326	0.242789	0.229646
