# Supplementary material for: Activity of the mouse Notch ligand DLL1 is sensitive to C-terminal tagging in vivo
Source: BMC Res Notes. 2021 Sep 28;14:383. doi: 10.1186/s13104-021-05785-4 (PMC8477538; doi:10.1186/s13104-021-05785-4)
Supplement: Supplementary file 6 — Additional file 6: Table S3. Proteins detected in DLL1 complexes. Listed are significantly detected proteins. The full mass spectrometry data are available in the PRIDE database under Accession number PXD024680. [file 13104_2021_5785_MOESM6_ESM.xlsx]

## Sheet: Dll1 keep only
T: Majority protein IDs	T: Protein names	dll1_x/y_WT control	N: -Log Student's T-test p-value dll1_WT control	N: dll1_x/y_WT Kontrolle Significance A	N: Unique peptides
Q5NCX5	Neuralized-like protein 4	30.0601	2.2954	6.55533e-225	7
Q61483	Delta-like protein 1	28.5101	17.0048	2.00339e-202	17
A2ASS6	Titin	26.4271	2.48878	4.31994e-174	47
P35279;P61294	Ras-related protein Rab-6A;Ras-related protein Rab-6B	25.9783	1.36288	2.87639e-168	4
Q8K1M6	Dynamin-1-like protein	25.969	1.33043	3.78018e-168	14
Q9CQA3	Succinate dehydrogenase [ubiquinone] iron-sulfur subunit, mitochondrial	25.5958	1.34776	2.20013e-163	9
P26041	Moesin	25.5878	1.30194	2.77858e-163	11
O70400	PDZ and LIM domain protein 1	25.5515	1.33334	7.9975e-163	9
Q9ES00	Ubiquitin conjugation factor E4 B	25.4831	1.30572	5.85303e-162	18
Q9D892	Inosine triphosphate pyrophosphatase	25.2472	1.33293	5.36225e-159	5
Q9CQH7	Transcription factor BTF3 homolog 4	25.1176	1.30722	2.21147e-157	2
Q9QZE7	Translin-associated protein X	24.9962	1.32143	7.08309e-156	8
Q8CGF7	Transcription elongation regulator 1	24.9688	2.26415	1.54438e-155	8
P58044	Isopentenyl-diphosphate Delta-isomerase 1	24.9581	1.31502	2.09629e-155	5
P48758	Carbonyl reductase [NADPH] 1	24.9441	1.31029	3.12457e-155	8
Q9DCW4	Electron transfer flavoprotein subunit beta	24.8964	2.26953	1.21069e-154	6
Q8BMJ3;Q60872	Eukaryotic translation initiation factor 1A, X-chromosomal;Eukaryotic translation initiation factor 1A	24.8645	2.23336	2.99396e-154	6
P56812	Programmed cell death protein 5	24.8414	1.33781	5.75448e-154	4
Q64105	Sepiapterin reductase	24.837	1.31013	6.51336e-154	7
Q60631	Growth factor receptor-bound protein 2	24.7471	1.34171	8.27297e-153	7
Q9CWK8	Sorting nexin-2	24.6751	1.31139	6.27802e-152	7
Q4U2R1	E3 ubiquitin-protein ligase HERC2	24.6696	3.67827	7.34007e-152	13
O88346	Troponin T, slow skeletal muscle	24.6694	3.56607	7.36214e-152	4
Q9D6U8	Protein FAM162A	24.4927	2.04508	1.04081e-149	4
Q8BVE3	V-type proton ATPase subunit H	24.4482	1.31192	3.60323e-149	6
P23475	X-ray repair cross-complementing protein 6	24.4379	1.34509	4.79381e-149	10
Q9CQ22	Ragulator complex protein LAMTOR1	24.4183	1.33281	8.28536e-149	4
P61924	Coatomer subunit zeta-1	24.4164	1.33205	8.74259e-149	5
Q69ZS7	HBS1-like protein	24.3509	3.57068	5.38915e-148	5
Q91WQ3	Tyrosine--tRNA ligase, cytoplasmic;Tyrosine--tRNA ligase, cytoplasmic, N-terminally processed	24.3388	2.29548	7.55036e-148	5
Q8BMA6	Signal recognition particle subunit SRP68	24.2623	1.34498	6.27223e-147	8
Q8BTU1	Cilia- and flagella-associated protein 20	24.1719	1.3262	7.59984e-146	4
Q99KE1	NAD-dependent malic enzyme, mitochondrial	24.1007	1.32328	5.39138e-145	11
Q9EPK7	Exportin-7	24.0369	1.33755	3.10084e-144	7
Q99J36	THUMP domain-containing protein 1	24.0068	1.33738	7.06284e-144	3
Q8BVI4	Dihydropteridine reductase	23.9841	1.31611	1.31656e-143	5
Q8BFV2	PCI domain-containing protein 2	23.9763	1.34455	1.6294e-143	3
O88967	ATP-dependent zinc metalloprotease YME1L1	23.9085	3.5133	1.03582e-142	5
Q9DC69	NADH dehydrogenase [ubiquinone] 1 alpha subcomplex subunit 9, mitochondrial	23.8653	1.96952	3.35732e-142	5
P50136	2-oxoisovalerate dehydrogenase subunit alpha, mitochondrial	23.8568	1.33008	4.22735e-142	5
Q5SW19	Clustered mitochondria protein homolog	23.8	1.34651	1.97917e-141	8
Q8C878	NEDD8-activating enzyme E1 catalytic subunit	23.7844	1.34087	3.02054e-141	5
O88456	Calpain small subunit 1	23.7203	2.4111	1.71051e-140	5
Q9D071	MMS19 nucleotide excision repair protein homolog	23.7187	1.34798	1.78704e-140	10
P08551	Neurofilament light polypeptide	23.6931	2.08671	3.57049e-140	6
Q8K224	N-acetyltransferase 10	23.6551	1.33003	9.95083e-140	7
Q9CR09	Ubiquitin-fold modifier-conjugating enzyme 1	23.5334	1.31674	2.61869e-138	2
Q5DTZ0	Protein NYNRIN	23.0559	1.31917	8.37512e-133	6
O89017	Legumain	22.9315	1.32248	2.18187e-131	2
Q8R3F9	Speckle targeted PIP5K1A-regulated poly(A) polymerase	22.9185	1.32725	3.06412e-131	3
Q9CR00	26S proteasome non-ATPase regulatory subunit 9	22.8656	1.32683	1.21751e-130	5
Q9R0Q4	Mortality factor 4-like protein 2	22.725	1.30579	4.69212e-129	2
Q80X95;Q6NTA4	Ras-related GTP-binding protein A;Ras-related GTP-binding protein B	22.267	2.29151	5.8753e-124	2
Q3B7Z2;Q5QNQ6	Oxysterol-binding protein 1;Oxysterol-binding protein 2	20.5715	2.29542	5.41307e-106	2
Q99LC5	Electron transfer flavoprotein subunit alpha, mitochondrial	2.44891	1.62413	0.00752948	9
Q91V12	Cytosolic acyl coenzyme A thioester hydrolase	2.04368	1.65915	0.0229087	7
Q99KI0	Aconitate hydratase, mitochondrial	2.03013	1.55491	0.023708	16
P30412	Peptidyl-prolyl cis-trans isomerase C	1.99485	1.63724	0.0258996	5
Q99J99	3-mercaptopyruvate sulfurtransferase	1.91302	1.63051	0.0316426	5
P58501	PAX3- and PAX7-binding protein 1	1.75121	1.62193	0.0460975	6
P00493	Hypoxanthine-guanine phosphoribosyltransferase	1.73976	1.61672	0.0472947	7
Listed are significantly detected proteins. The full mass spectrometry data are available in the PRIDE database under Accession number PXD024680.
